# Supplementary material for: Somatic variants for seed and fruit set in grapevine
Source: BMC Plant Biol. 2021 Mar 13;21:135. doi: 10.1186/s12870-021-02865-2 (PMC7955655; doi:10.1186/s12870-021-02865-2)
Supplement: Supplementary file 1 — Additional file 1: Table S1. Genotyping of variant pairs with SSR markers. Table S2. Statistical analysis of bunch, berry and seed traits upon open-pollination. Table S3. Bunch compactness according to the OIV 204 descriptor. Table S4. Spearman correlation between bunch compactness and other traits evaluated in this work. Table S5. Statistical analysis of length, width and length/width ratio of the apparently normal seeds extracted from berries at veraison. Table S6. Statistical analysis of length, width and length/width ratio of the ovule/seed traces extracted from berries at veraison. Table S7. Statistical analysis of seed and fruit set in open- and self-pollination conditions. Table S8. Microsatellite profile of Sangiovese, Gamay and Nebbiolo seedlings derived from self-pollination and emasculation with inflorescence bagging. Table S9. Corinto Nero offspring analyzed for ploidy level and microsatellite genotyping. Table S10. Single nucleotide polymorphisms and insertions/deletions identified in the five amplicons containing the RNA-Seq SNPs that distinguish Sangiovese and Corinto Nero. Table S11. Results of the tests for the presence of viruses. [file 12870_2021_2865_MOESM1_ESM.xlsx]

## Sheet: Table S1
Table S1: Thirty-two SSR (simple sequence repeat) markers were used to genotype seventeen accessions. For each accession, the corresponding accession numbers in the BioSample Database (https://www.ncbi.nlm.nih.gov/biosample/), the European Vitis Database (http://www.eu-vitis.de/index.php) and the Vitis International Variety Catalogue (http://www.vivc.de) are reported. Abbreviations: SG = Sangiove…
		SG/CN	SG/TN	Lis/Asp	Mosc wt/Mosc mt	Term/Ter rosa	Ch/Ch ap	Dast/Sult	PX/CB	Sori/K
BioSample Database		SAMN17282791/SAMN17282792	SAMN17282791/SAMN17282793	SAMN17282794/SAMN17282795	SAMN17282796/SAMN17282797	SAMN17282798/SAMN17282799	SAMN17282800/SAMN17282801	SAMN17282802/SAMN17282803	SAMN17282804/SAMN17282805	SAMN17282806/SAMN17282807
European Vitis Database		ITA360-1012/ITA360-660	ITA360-1012/ITA360-810	ITA360-365/ITA360-1014	ITA360-725/ITA360-903	ITA360-797/ITA360-811	ITA362-437/ITA362-440	ITA362-631/ITA362-1861	ITA362-1460/ITA362-553	ITA362-1854/ITA362-552
Vitis International Variety Catalogue		10680/24403	10680/24403	5374/699	8193/25145	10837/13604	2473/2497	3435/12051	9080/23065	11926/6410
SSR Marker	Location	Allele1 Allele2	Allele1 Allele2	Allele1 Allele2	Allele1 Allele2	Allele1 Allele2	Allele1 Allele2	Allele1 Allele2	Allele1 Allele2	Allele1 Allele2
P3_VVAGL11§	Chr18	185 185*	NA	185 185	187 193	185 185	185 185	185 195	173 185	175 185
VMC1B11	Chr8	166 166	166 166	170 184	184 188	182 184	172 174	166 184	168 188	170 178
VMC4F3.1	Chr12	172 178	NA	172 172	166 206	170 182	172 178#	186 188	166 172	186 208
VMC4F8	Chr1	112 124	NA	112 112	118 122	118 124	112 118	112 112	114 138	116 124
VMC5G7	Chr2	199 215	NA	195 195	195 195	195 195	213 213	195 197	197 197	195 199
VMC7F2	Chr18	201 201	201 201	201 205	199 199	201 205^	201 201	199 201	201 207	201 205
VrZAG21	Chr4	201 203	201 203	201 205	205 205	189 205^	NA	NA	NA	NA
VrZAG62	Chr7	193 195	193 195	195 203	185 195	193 203	193 203	187 187	187 187	187 199
VrZAG67	Chr10	129 152	129 152^	136 136	123 136	129 136	NA	NA	NA	NA
VrZAG79	Chr5	243 259	243 259	237 243	251 255	245 245	251 259	247 259	243 247	247 251
VVIB01	Chr2	289 291	289 291	295 299	291 295	289 295^	291 295	291 299	291 307	295 295
VVIB23	Chr2	285 285	NA	285 302	285 290	285 310	285 290	285 302	285 290	285 310
VVIH54	Chr13	166 174	166 174	150 168	166 166^	164 166	164 168	164 166	166 166	166 176
VVIN16	Chr18	151 151	NA	157 157	149 149^	151 151^	159 159	153 157	149 153	149 151
VVIN73	Chr17	266 266	266 266	266 266	264 266	266 266^	266 266	264 266	266 266	258 258
VVIP31	Chr19	191 195	191 195	175 183	183 187^	179 187^	181 193	179 183	175 187	189 189
VVIQ52	Chr9	78 84*	78 84	78 84	78 78^	78 80^	80 84	80 84	84 84	78 80
VVIV37	Chr10	160 176	160 176	162 170	162 164^	158 160^	152 162	158 180	162 176	176 176
VVMD21	Chr6	243 249	243 249	249 249	249 265^	249 255^	249 265	249 255	243 249	243 255
VVMD24	Chr14	207 213	207 213	207 207	211 216^	207 207^	207 211	207 216	207 211	207 216
VVMD25	Chr11	242 242*	242 242^	240 256	242 250	240 242	242 256	240 250	242 250	240 250
VVMD27	Chr5	177 183*	177 183	177 179	177 192	181 187	183 187	179 192	179 183	177 183
VVMD28	Chr3	236 246	236 246^	230 248	248 270	238 260	219 270	219 246	260 266	236 260
VVMD32	Chr4	253 257	253 257	251 273	265 273	253 273	241 241	251 251	251 273	273 273
VVMD5	Chr16	225 236	225 236	234 240	227 236	225 227	227 236	234 234	236 240	236 240
VVMD7	Chr7	239 262	239 262	239 249	233 249	239 247	239 247	239 253	239 239	243 249
VVP18B19	Chr18	140 147	NA	NA	NA	NA	147 147	138 140	132 140	140 140
VVP18B20	Chr18	246 250	NA	NA	NA	NA	250 256	242 242	238 246	238 244
VVP18B32	Chr18	266 276	NA	NA	NA	NA	266 266	253 272	270 276	249 270
VVP18B35	Chr18	231 245	NA	NA	NA	NA	229 229	229 237	231 243	231 239
VVP18B40	Chr18	135 151	NA	NA	NA	NA	135 135	133 147	151 151	151 151
VVS2	Chr11	130 130	130 130	130 140	130 130	130 130	130 140	142 148	130 142	134 140
References not cited in the main text:
Bergamini C, Cardone MF, Anaclerio A, Perniola R, Pichierri A, Genghi R, et al. Validation assay of p3_VvAGL11 marker in a wide range of genetic background for early selection of stenospermocarpy in Vitis vinifera L. Mol Biotechnol. 2013;54:1021-30.

## Sheet: Table S2
Table S2: Statistical analysis of seed, berry and bunch traits in the accessions under study upon open-pollination. Significant differences between somatic variants were tested through T-Student test (or Welch test in the case of unequal variances), Mann-Whitney (MW) test, and Kolmogorov-Smirnov (KS) test. In the CN/TN/SG comparison the first value refers to CN/TN, the second to CN/SG, the third …
Berry traits	Accession	Season (* = only mean berry weight)	Location	% seeded berries									Mean berry weight
				N	Min	Max	Mean	Std. error	T test	MW	KS	KW+Dunn's	N	Min	Max	Mean	Std. error	T test	MW	KS	KW+Dunn's
	CN	2013, 2016*, 2017, 2018	IPSP+FEM	25	0	23.8806	9.30002	1.06453	6.13E-06, 1.64E-17, 1.30E-08	7.10E-07, 1.71E-07, 1.48E-05	4.98E-08, 2.03E-09, 1.00E-04	abd	35	0.30205	1.29647	0.763343	0.0398921	0.975, 9.07E-32, 2.74E-19	0.458, 9.66E-10, 1.83E-06	0.199, 1.96E-12, 4.56E-08	ae
	TN	2017, 2018	IPSP	13	19.3548	76.4706	45.5731	4.89443				bce	13	0.513265	1.48618	0.760936	0.0672959				ae
	SG	2013, 2016*, 2017, 2018	IPSP+FEM	15	68.8679	100	88.3695	2.46609				ce	20	2.10544	3.01598	2.50007	0.054692				b
	Asp	2017, 2018	IPSP	8	0	0	0	0	-	8.23e-05	0.0001	ab	8	0.53	1.39778	0.825352	0.0938924	5.01e-06	8.23e-05	0.0002	ae
	Lis	2017, 2018	IPSP	9	39.2405	100	70.0534	6.22637				cde	9	1.6577	3.01184	2.17533	0.163873				ab
	Mosc mt	2017, 2018	IPSP	8	0	0	0	0	-	8.23e-05	0.0003	ab	8	0.272727	0.592381	0.410719	0.0390098	2.43e-12	8.23e-05	0.0002	ce
	Mosc wt	2017, 2018	IPSP	9	72.7273	98.8889	91.6721	2.49901				ce	9	1.60943	2.33819	1.98919	0.0641715				ab
	Ter rosa	2017, 2018	IPSP	10	0	0	0	0	-	1.08e-05	0.0001	a	10	0.292169	0.803351	0.520869	0.064359	1.24e-09	1.08e-05	0.0001	de
	Term	2017, 2018	IPSP	10	90.5263	100	97.1042	1.07249				e	10	1.33148	2.30848	1.80474	0.0931095				abd
	Ch ap	2018	FEM	3	0	3.92157	1.30719	1.30719	0.001	0.057	0.057	abc	3	0.58235	0.78892	0.66847	0.0620529	0.00011	0.057	0.057	be
	Ch rose	2018	FEM	4	68.75	97	81.8372	7.1166				ae	4	1.85318	2.242	2.00403	0.0931428				abcd
	Sult	2018	FEM	5	0	0	0	0	-	0.048	0.045	abd	5	0.93034	1.59984	1.13857	0.12173	4.04e-05	0.095	0.1	be
	Dast	2018	FEM	2	90.9091	95.3488	93.129	2.21987				ae	2	4.16432	4.66767	4.41599	0.251675				abd
	CB	2017, 2018	FEM	13	0	3.7037	1.00791	0.336401	1.14e-08	4.02e-06	0.0001	abd	13	0.18945	0.34131	0.262802	0.0163067	3.07e-06	4.02e-06	0.0001	e
	PX	2017, 2018	FEM	9	66.6667	100	90.2505	3.87881				ce	9	1.71161	4.10675	3.08944	0.248701				b
	K	2018	FEM	3	0	0	0	0				abd	3	0.085	0.54	0.292143	0.132915				ae
Seed traits	Accession	Season (^/§ = only mean seed weight/number)	Location	Mean seed number per seeded berry									Mean seed fresh weight
				N	Min	Max	Mean	Std. error	T test	MW	KS	KW+Dunn's	N	Min	Max	Mean	Std. error	T test	MW	KS	KW+Dunn's
	CN	2013, 2016^, 2017, 2018	IPSP+FEM	24	1	1.13	1.01	0.00610892	0.002, 4.05E-14, 7.57E-14	3.63E-04, 3.19E-10, 4.94E-07	8.35E-04, 3.26E-12, 8.85E-09	a	30	0.02245	0.0543333	0.0386867	0.00148655	0.028, 0.511, 0.017	0.003, 0.379, 5.50E-04	0.005, 0.414, 3.00E-04	abe
	TN	2017, 2018	IPSP	13	1	1.08	1.04385	0.0084382				ab	13	0.0293969	0.0937857	0.0517756	0.00512427				be
	SG	2013, 2016§, 2017, 2018	IPSP+FEM	26	1.46	2.9	1.99615	0.0656074				c	15	0.0285143	0.0469231	0.0374342	0.00117156				bce
	Lis	2017, 2018	IPSP	9	1.49	2.48	2.03111	0.106568				c	9	0.019475	0.0318052	0.023371	0.00128313				c
	Mosc wt	2017, 2018	IPSP	9	1.45	2.1	1.80667	0.0705534				bc	9	0.0211935	0.027689	0.0248281	0.000656982				ac
	Term	2017, 2018	IPSP	10	1.22	1.97	1.67	0.0843669				bc	10	0.0217857	0.0444755	0.0285709	0.00202979				acd
	Ch ap	2018	FEM	1 (2berries)	1	1	1	0	-	-	-	ac	1 (2seeds)	0.02	0.02	0.02	0	-	-	-	bce
	Ch rose	2018	FEM	4	1.36	2.05	1.7725	0.147047				ac	4	0.0332	0.057381	0.0446952	0.00665455				bce
	Dast	2018	FEM	2	1.2	1.32	1.26	0.06				ac	2	0.0651667	0.0712593	0.068213	0.0030463				bd
	CB	2017, 2018	FEM	9	1	1	1	0	-	4.11e-05	0.0001	a	1 (1seed)	0.09	0.09	0.09	0	-	-	-	bce
	PX	2017, 2018	FEM	9	1.57	2.17	1.76667	0.0695821				bc	9	0.0466667	0.0722424	0.0591052	0.00351641				e
Flower number and fruit set	Accession	Season	Location	Mean flower number per inflorescence									Mean fruit set rate (%)
				N	Min	Max	Mean	Std. error	T test	MW	KS	KW+Dunn's	N	Min	Max	Mean	Std. error	T test	MW	KS	KW+Dunn's
	CN	2018	IPSP+FEM	23	177	814	402	30.9592	0.426, 0.049^, 0.068	0.516, 0.055^, 0.141	0.713, 0.131^, 0.330	bcd	11	19.28	67.71	44.3755	5.20236	0.448, 0.183, 0.133	0.489, 0.375, 0.164	0.664, 0.502, 0.167	a
	TN	2018	IPSP	5	262	722	463.6	81.794				ab	4	17.09	66.07	35.8975	11.1762				a
	SG	2018	IPSP+FEM	17	60	650	302.471	38.626				b	7	33.87	88.33	56.1757	6.80467				a
	Asp	2018	IPSP	4	205	358	283.75	31.3006	0.018	0.032	0.076	bcd	3	56.59	57.45	56.98	0.251462	0.016	0.057	0.06	a
	Lis	2018	IPSP	5	328	688	515.8	62.1389				ab	4	26.76	48.17	38.25	4.39387				a
	Mosc mt	2018	IPSP	4	192	422	269	52.3991	0.076	0.095	0.083	bd	3	5.19	17.19	11.06	3.46654	0.033	0.057	0.056	a
	Mosc wt	2018	IPSP	5	261	548	382.6	47.8859				ab	4	18.25	40.18	31.0925	5.2379				a
	Ter rosa	2018	IPSP	1	630	630	630	0	-	-	-	ab	1	8.89	8.89	8.89	0	-	-	-	a
	Term	2018	IPSP	5	322	715	549.8	68.7862				ab	4	22.8	35.46	31.3925	2.93179				a
	Ch ap	2018	FEM	10	259	567	396.1	28.4122	0.004	0.007	0.032	ab	3	7.56	16.29	12.3633	2.55797	0.009	0.057	0.06	a
	Ch rose	2018	FEM	10	183	442	266	28.193				b	4	29.51	57.46	43.065	5.9617				a
	Sult	2018	FEM	10	327	1008	625	68.1714	-	-	-	ad	4	4.32	45.31	26.6325	10.6541	-	-	-	a
	Dast	2018	FEM	NA									NA
	CB	2018	FEM	10	609	1014	818	38.2195	2.002e-08	1.083e-05	0.0001	a	NA					-	-	-
	PX	2018	FEM	10	280	564	366.5	28.3738				bcd	5	22.89	66.09	34.964	7.99816				a
	K	2018	FEM	10	447	953	690	59.5145				ac	4	22.21	45.49	34.1§	5.65144				a
Bunch traits	Accession	Season	Location	Mean berry number per bunch									Mean bunch weight									Mean bunch length									Mean bunch width									Mean bunch length/width ratio
				N	Min	Max	Mean	Std. error	T test	MW	KS	KW+Dunn's	N	Min	Max	Mean	Std. error	T test	MW	KS	KW+Dunn's	N	Min	Max	Mean	Std. error	T test	MW	KS	KW+Dunn's	N	Min	Max	Mean	Std. error	T test	MW	KS	KW+Dunn's	N	Min	Max	Mean	Std. error	T test	MW	KS	KW+Dunn's
	CN	2013, 2016, 2017, 2018	IPSP+FEM	30	60	643	240.4	27.3542	0.367, 0.025, 0.361	0.405, 0.096, 0.658	0.672, 0.387, 0.842	a	73	16.93	633	168.895	15.0335	0.531, 8.62E-12, 4.77E-12	0.940, 5.25E-12, 1.97E-07	0.937, 3.24E-12, 1.62E-07	a	74	7.8	29	16.3041	0.468692	0.310, 1.40E-04, 1.79E-05	0.760, 6.46E-05, 2.30E-04	0.630, 2.24E-04, 7.05E-04	ae	69	4.8	19	9.93913	0.379792	0.004, 1.77E-06, 1.43E-07	0.024, 4.87E-06, 2.15E-06	0.059, 2.06E-04, 1.20E-06	a	69	0.77	3	1.72449	0.0503138	0.006, 0.009, 1.32E-05	0.007, 0.009, 1.17E-04	0.010, 0.043, 3.85E-04	ab
	TN	2017, 2018	IPSP	13	55	477	197.385	33.4491				ac	18	50.4	338	149	17.9326				ad	18	12	20.5	15.5833	0.523765				abd	18	4.5	12	8.02778	0.500771				ac	18	1.32	3.42	2.05056	0.121793				b
	SG	2013, 2016, 2017, 2018	IPSP+FEM	20	37	335	165.9	16.7982				ac	38	81.57	922.1	470.416	31.4709				b	38	11	27.5	19.429	0.6224				b	38	6.1	21	13.2316	0.541035				b	38	1	2.25	1.51947	0.0502666				ac
	Asp	2017, 2018	IPSP	8	88	197	138.125	13.1304	0.355	0.541	0.844	ab	12	32.9	185.4	106.95	11.0582	2.78e-06	4.14e-07	0.0001	ac	12	6	16	11.7917	0.926173	0.000485	0.000618	0.011	ac	12	3.5	9	6.91667	0.430087	2.12e-06	3.73e-06	0.0001	ac	12	0.86	2.73	1.745	0.141108	0.173	0.141	0.167	bc
	Lis	2017, 2018	IPSP	9	69	268	161.889	20.3336				ab	14	139.8	493.8	318.164	28.5418				bd	14	13	21	16.6429	0.781708				abd	14	7.5	14	11	0.48607				ab	14	1.17	2	1.53286	0.0707994				bc
	Mosc mt	2017, 2018	IPSP	8	11	85	44.375	9.7723	0.005	0.006	0.016	b	13	3.8	42.1	20.6308	3.5857	1.3e-07	1.13e-05	0.0001	c	13	3	10	6.63846	0.601764	1.81e-11	1.09e-05	0.0001	c	13	2.5	8.3	4.85385	0.553267	2.01e-05	0.000267	0.0007	c	13	0.89	3.2	1.51615	0.195187	0.368	0.024	0.002	ac
	Mosc wt	2017, 2018	IPSP	9	52	137	92.1111	10.482				bc	14	86.4	279.3	186.643	16.8217				ab	14	11.5	16	14.5214	0.35428				ace	14	5.5	12	8.8	0.51291				ac	14	1.29	2.27	1.70429	0.0795504				bc
	Ter rosa	2017, 2018	IPSP	10	56	286	172.7	19.6752	0.217	0.225	0.642	ac	14	36.6	207	95.5786	13.0542	0.00069	0.002	0.0005	ac	13	7.5	14	11.8461	0.60813	0.378	0.306	0.025	cd	13	4.5	10	7.38462	0.420446	0.004	0.007	0.008	ac	13	1.33	2.15	1.62923	0.0758496	0.006	0.016	0.081	bc
	Term	2017, 2018	IPSP	10	57	217	140.3	15.9764				ab	14	61	402.3	208.193	26.1731				ab	14	6	19.5	13	1.1266				ace	14	5.5	13.5	9.89286	0.648707				ab	14	0.75	1.79	1.31	0.0757671				c
	Ch ap	2018	FEM	2	56	75	65.5	9.5	0.211	0.533	0.399	ab	2	25.89	57.56	41.725	15.835	0.106	0.133	0.132	acd	3	17.5	18.9	18.2333	0.405517	0.724	1	0.652	abd	2	4.9	8.7	6.8	1.9	0.49	0.533	0.934	abc	2	2.17	3.73	2.95	0.78	0.466	0.267	0.397	bc
	Ch rose	2018	FEM	4	54	147	113.75	21.25				ab	4	73.38	257.76	182.458	44.5688				abc	4	12.4	22.1	17.35	2.25703				abc	4	5.7	10.7	8.375	1.14555				abc	4	2.03	2.18	2.0825	0.0335099				ab
	Sult	2018	FEM	4	29	233	145.75	44.7761	0.865	0.8	0.936	ab	4	29.04	316.56	184.972	61.2881	0.022	0.133	0.134	abc	4	18.7	26.2	22.5	1.60156	0.97	0.8	0.937	be	5	5.2	14.9	11.94	1.81207	0.253	0.381	0.574	ab	4	1.44	3.6	2.1375	0.493159	0.38	0.267	0.392	bc
	Dast	2018	FEM	2	118	149	133.5	15.5				ab	2	485.5	585.78	535.64	50.14				ab	2	21.3	23.5	22.4	1.1				abd	2	13.9	18.4	16.15	2.25				ab	2	1.28	1.53	1.405	0.125				bc
	CB	2017, 2018	FEM	10	40	393	230.9	37.6101	0.006	0.023	0.016	ac	10	14.4	113.4	57.63	9.43181	0.000148	0.001	0.001	ac	10	5	22	15	1.48324	0.309	0.35	0.207	abd	10	5	13.5	8.75	0.853913	0.023	0.034	0.082	abc	10	1	2.21	1.719	0.116423	0.1	0.067	0.07	bc
	PX	2017, 2018	FEM	7	52	191	91.8571	18.0955				ab	7	66.8	290.41	186.171	27.6981				ab	7	13.5	21.4	17.1429	1.17714				abd	7	9	15.3	11.8571	0.817912				ab	7	1.29	1.71	1.45429	0.0675368				bc
	K	2018	FEM	4	120	283	192.25	34.8745				ab	NA									4	11.5	20	14.875	1.85265				abc	NA									NA

## Sheet: Table S3
Table S3: Bunch compactness according to the OIV 204 descriptor (bunch density): 1 = very loose, 3 = loose, 5 = medium, 7 = dense, 9 = very dense. Even values were included to reach a greater detail. Abbreviations and symbols: CN = Corinto Nero, TN = Termarina Nera, SG = Sangiovese, Asp = Aspirant-false, Lis = Liseiret, Mosc mt = Moscato Bianco mutant, Mosc wt = Moscato Bianco, Ter rosa = Termari…
Accession	Season		Bunch density
		N	Min	Max	Median
CN	2017, 2018	32	1	6	4
TN	2017, 2018	18	1	5	3
SG	2017, 2018	21	5	7	6
Asp	2018	3	5	6	5
Lis	2017, 2018	14	3	6	4
Mosc mt	2017, 2018	13	2	4	3
Mosc wt	2017, 2018	14	4	5	5
Ter rosa	2017, 2018	13	3	5	4
Term	2017, 2018	14	1	3	2.5
Ch ap	2018	2	2	3	2.5
Ch rose	2018	4	4	6	5.5
Sult	2018	5	1	5	2
Dast	2018	2	6	6	6
CB	2017	10	2	4	3
PX	2017, 2018	7	4	6	5

## Sheet: Table S4
Table S4: Spearman correlation between bunch compactness and other traits evaluated in this work. Correlations were considered significant for P < 0.05. Abbreviations: CN = Corinto Nero, TN = Termarina Nera, SG = Sangiovese, Asp = Aspirant-false, Lis = Liseiret, Mosc mt = Moscato Bianco mutant, Mosc wt = Moscato Bianco, Ter rosa = Termarina Rosa, Term = Termarone, Ch ap = Chasselas apyrène, Ch ro…
	All	CN	TN	SG	CN TN SG	Asp	Lis	Asp Lis	Mosc mt	Mosc wt	Mosc mt+wt	Ter rosa	Term	Ter rosa Term	Ch ap	Ch rose	Ch ap Ch rose	Sult	Dast	Sult Dast	CB	PX	CB PX
Number of bunches	55-172	11-32	4-18	7-21	22-71	3	4-14	7-17	3-13	4-14	7-27	8-13	4-14	4-27	2	4	5-6	4-5	2	4-7	10	5-7	5-17
% seeded berries	0.27422	NS	NS	0.77084	0.37707	NS	NS	NS	NS	NS	0.83027	NS	NS	-0.75259	ND	NS	NS	NS	ND	NS	NS	NS	0.68768
Seed number per berry	0.32662	NS	NS	0.71693	0.3811	NS	NS	NS	NS	NS	0.74847	NS	NS	-0.76406	ND	NS	NS	NS	ND	NS	NS	NS	0.67617
Seed weight	NS	NS	NS	NS	NS	ND	NS	NS	ND	NS	NS	ND	NS	NS	ND	NS	NS	ND	ND	ND	ND	NS	NS
Flower number	-0.32899	NS	NS	NS	NS	NS	NS	NS	NS	NS	NS	ND	NS	NS	ND	NS	NS	NS	ND	NS	ND	NS	NS
Fruit set	0.60633	NS	NS	NS	NS	NS	NS	NS	NS	NS	NS	ND	NS	NS	ND	NS	0.84067	NS	ND	NS	ND	NS	NS
Berry number	NS	NS	0.69761	NS	NS	NS	NS	NS	0.81892	NS	0.90517	NS	NS	NS	ND	NS	NS	NS	ND	NS	0.7629	NS	NS
Berry number/bunch length	NS	NS	0.74804	NS	NS	NS	NS	NS	0.95059	NS	NS	NS	NS	0.75918	ND	NS	0.89865	NS	ND	NS	0.68661	NS	NS
Berry weight	0.44194	NS	NS	NS	0.38798	NS	NS	NS	NS	NS	0.76571	NS	0.82531	-0.55408	ND	NS	NS	NS	ND	0.92743	NS	NS	0.66043
Bunch weight	0.4824	NS	0.58208	NS	0.48338	NS	0.83294	NS	NS	0.62616	0.88169	NS	NS	-0.39157	ND	NS	NS	NS	ND	0.98561	0.82531	NS	0.84565
Bunch length	0.34052	NS	NS	NS	0.29937	NS	0.72175	NS	NS	NS	0.78893	NS	NS	NS	ND	NS	NS	NS	ND	NS	0.73391	NS	0.55739
Bunch width	0.32242	NS	NS	-0.51911	0.33597	NS	0.58736	NS	NS	0.56324	0.78039	NS	NS	NS	ND	NS	NS	NS	ND	NS	NS	NS	0.64092
Bunch length/width	NS	NS	NS	0.54097	NS	NS	NS	NS	NS	-0.62616	NS	NS	NS	NS	ND	NS	-0.84067	NS	ND	-0.89865	NS	NS	NS
Bunch weight/length+width	0.48386	NS	0.68676	NS	0.5346	NS	0.85621	NS	0.61531	0.72457	0.90647	NS	NS	-0.493	ND	NS	NS	NS	ND	0.98561	0.82531	NS	0.8546
Bunch weight/length	0.45563	NS	0.6045	NS	0.51464	NS	0.79339	NS	0.66805	0.71253	0.90711	NS	NS	-0.50781	ND	NS	NS	NS	ND	0.98561	0.81144	NS	0.85076

## Sheet: Table S5
Table S5: Statistical analysis of length, width and length/width ratio of the apparently normal seeds extracted from the berries inspected at veraison in the accessions under study. Significant differences between somatic variants were tested through T-Student test. Significant differences among different genotypes were assessed by using the Kruskal-Wallis test (with the Dunn’s post-hoc test and …
Accession	Berry size	N	Seed length						Seed width						Seed length/width ratio
			Min	Max	Mean	Std. error	T test	KW+Dunn's	Min	Max	Mean	Std. error	T test	KW+Dunn's	Min	Max	Mean	Std. error	T test	KW+Dunn's
CN	large	6	7.59	8.97	8.10833	0.267151	0.0084	bc	3.19	5.19	4.41167	0.300016	0.0048	b	1.46243	2.41379	1.87802	0.128675	0.2948	abc
SG	large	11	5.19	8.59	6.71727	0.303417		cd	2.52	4.68	3.32182	0.182397		ab	1.66026	2.68437	2.05148	0.0948559		ac
Lis	small	15	4.67	5.87	5.37533	0.0893941		a	2.49	3.65	3.23867	0.0827208		a	1.53529	1.8755	1.66667	0.0226575		ab
Lis	large	3	4.98	6.3	5.83667	0.42881			2.67	2.99	2.84	0.0929157			1.86517	2.17832	2.05017	0.0947635
Mosc mt	large	4	4.91	5.96	5.315	0.236308	0.0123	ac	3.3	4.03	3.65	0.154218	0.0286	ab	1.24566	1.68362	1.46823	0.109655	0.0056	b
Mosc wt	large	19	5.34	7.02	5.95263	0.0950741		acd	2.9	3.69	3.33	0.054117		ab	1.50281	2.29412	1.79679	0.0433882		abc
Term	large	28	5.65	9.55	6.87893	0.157166		bd	2.8	4.41	3.45179	0.0685412		ab	1.44133	2.43769	2.00861	0.05086		c
Ch ap	large	13	4.72	5.96	5.39615	0.100795		a	2.26	3.94	3.02692	0.119724		a	1.36294	2.0885	1.80998	0.063614		abc
K	large	4	4.82	5.54	5.2825	0.158765		ac	2.53	3.39	2.85	0.191093		a	1.58112	2.04924	1.87155	0.101373		abc

## Sheet: Table S6
Table S6: Statistical analysis of length, width and length/width ratio of the ovule/seed traces extracted from the berries inspected at veraison in the accessions under study. Significant differences among different genotypes were assessed by using the Kruskal-Wallis test (with the Dunn’s post-hoc test and Bonferroni correction for multiple tests). The test was performed only for traces extracted…
Accession	N of inspected berries	Berry size	N of analyzed traces	Trace length					Trace width					Trace length/width ratio
				Min	Max	Mean	Std. error	KW+Dunn's	Min	Max	Mean	Std. error	KW+Dunn's	Min	Max	Mean	Std. error	KW+Dunn's
CN	10	small	19	0.74	1.48	1.00789	0.0402447	a	0.28	0.54	0.38	0.0176383	a	1.85	3.78125	2.7031	0.107921	ab
CN	10	large	13	0.94	1.74	1.26077	0.0731915	-	0.35	0.84	0.516923	0.0418236	-	1.39706	3.28571	2.53983	0.150594	-
Asp	10	small	23	1.17	3.65	2.19043	0.150969	b	0.48	1.77	0.921304	0.0632027	b	1.79817	3.42574	2.40884	0.0870213	a
Asp	10	large	29	1.99	4.64	3.6531	0.123266	-	0.79	2.22	1.2931	0.0576598	-	1.92793	5.15854	2.90913	0.115914	-
Lis	10	small	12	0.87	3.69	1.48	0.231618	-	0.27	1.46	0.633333	0.0956662	-	1.72941	3.22222	2.39416	0.116823	-
Lis	10	large	10	1.1	2.77	1.679	0.201805	-	0.47	1.31	0.8	0.0963097	-	1.55319	4.07353	2.18255	0.225077	-
Ter rosa	10	small	29	0.67	1.06	0.847931	0.0178622	a	0.19	0.36	0.291034	0.00874298	a	2.30303	3.90909	2.96017	0.0719674	b
Ter rosa	10	large	24	0.86	1.18	0.967391	0.0160389	-	0.25	0.54	0.3525	0.0148452	-	1.88889	3.85185	2.8307	0.108431	-
Ch ap	10	small	26	0.74	3.52	2.04077	0.155097	b	0.3	1.88	0.850769	0.0786148	b	1.68182	4.27027	2.52422	0.121557	a
Ch ap	10	large	8	0.66	3.19	2.21875	0.309212	-	0.33	1.48	1.0025	0.165041	-	1.73984	3.18182	2.3372	0.196372	-
Sult	10	unique	29	0.82	4.8	2.58103	0.162523	b	0.27	1.79	0.992414	0.0589495	b	1.77863	3.21176	2.60459	0.0577448	ab
Sult rosa	10	unique	12	1.77	2.48	2.1225	0.059558	-	0.61	0.92	0.785	0.0288281	-	2.39189	3.14754	2.72461	0.0752726	-
K	11	small	19	0.7	0.98	0.813684	0.0194547	a	0.23	0.34	0.297895	0.00677883	a	2.11765	3.33333	2.75117	0.076985	ab
K	3	large	5	0.71	1.03	0.874	0.0608769	-	0.25	0.46	0.342	0.0391663	-	2.05405	3.73077	2.65928	0.297912	-

## Sheet: Table S7
Table S7: Statistical analysis of seed and fruit set in open-pollination (OP) and self-pollination (SP) conditions. Significant differences between pollination treatments were tested through T-Student test (or Welch test in the case of unequal variances), Mann-Whitney (MW) test, and Kolmogorov-Smirnov (KS) test. A significance level of P < 0.05 was set. Abbreviations and symbols: CN = Corinto Ner…
Seed set (% seeded berries)											Mean fruit set rate (%)												Mean berry number per bunch
Accession	Season	Location	N	Min	Max	Mean	Std. error	T test	MW	KS	Accession	Season	Location	N	Min	Max	Mean	Std. error	T test	MW	KS	FC SP vs OP	Accession	Season	Location	N	Min	Max	Mean	Std. error	T test	MW	KS
CN-OP	2013, 2018	IPSP+FEM	15	0	23.8806	10.4766	1.64985	0.000149	0.000248	0.0011407	CN-OP	2018	IPSP+FEM	11	19.28	67.71	44.3755	5.20236	0.0023085	0.0031181	0.0219	-0.508102	CN-OP	2013, 2018	IPSP+FEM	15	60	281	156.333	15.8561	0.0092269	0.016128	0.016786
CN-SP	2013, 2018	IPSP+FEM	15	0	10	1.98426	0.737377				CN-SP	2018	IPSP+FEM	11	8.6	40.93	21.8282	3.83098					CN-SP	2013, 2018	IPSP+FEM	15	20	220	95.1333	15.0807
CN-IPSP-OP	2013, 2018	IPSP^	13	1.33929	23.8806	11.7099	1.62357	4.87e-05	4.94e-05	0.0003	CN-IPSP-OP	2018	IPSP^	9	19.28	67.71	45.0689	5.87896	0.0023164	0.0037022	0.0167	-0.591126	CN-IPSP-OP	2013, 2018	IPSP^	13	77	281	168.077	15.7201	0.0056541	0.0079795	0.0136
CN-IPSP-SP	2013, 2018	IPSP^	12	0	10	2.26116	0.891758				CN-IPSP-SP	2018	IPSP^	8	8.6	36.87	18.4275	3.95404					CN-IPSP-SP	2013, 2018	IPSP^	12	20	220	94.3333	18.5126
CN-FEM-OP	2018	FEM^	2	0	4.92	2.46	2.46	0.63519	0.7	0.6972	CN-FEM-OP	2018	FEM^	2	26.01	56.5	41.255	15.245	0.55168	0.8	0.9045	-0.251081	CN-FEM-OP	2018	FEM^	2	60	100	80	20	0.58664	0.8	0.4048
CN-FEM-SP	2018	FEM^	3	0	2.63	0.876667	0.876667				CN-FEM-SP	2018	FEM^	3	14.73	40.93	30.8967	8.16136					CN-FEM-SP	2018	FEM^	3	59	127	98.3333	20.3415
TN-OP	2018	IPSP	8	25.1231	69.1176	47.1063	5.6478	-	-	-	TN-OP	2018	IPSP	4	17.09	66.07	35.8975	11.1762	-	-	-	0.550247	TN-OP	2018	IPSP	8	55	477	208.125	52.7756	-	-	-
TN-SP	2018	IPSP	1	15.2542	15.2542	15.2542	0				TN-SP	2018	IPSP	1	55.65	55.65	55.65	0					TN-SP	2018	IPSP	1	202	202	202	0
SG-OP	2013, 2018	IPSP+FEM	10	68.8679	100	87.7785	3.63406	0.98444	0.90561	0.994	SG-OP	2018	IPSP+FEM	7	33.87	88.33	56.1757	6.80467	0.2114	0.21049	0.3269	-0.215497	SG-OP	2013, 2018	IPSP+FEM	10	37	280	149.7	25.3837	0.84266	0.90219	0.9191
SG-SP	2013, 2018	IPSP+FEM	11	54.1284	100	87.8873	4.0789				SG-SP	2018	IPSP+FEM	9	26.83	78.29	44.07	6.19733					SG-SP	2013, 2018	IPSP+FEM	11	32	303	142.364	25.9882
SG-IPSP-OP	2013, 2018	IPSP^	8	68.8679	98.3051	84.7231	3.81529	0.89513	0.95913	1	SG-IPSP-OP	2018	IPSP^	5	33.87	88.33	57.38	9.41992	0.5767	0.66234	0.8202	-0.126757	SG-IPSP-OP	2013, 2018	IPSP^	8	106	280	176.75	22.6312	0.96252	0.93566	0.9791
SG-IPSP-SP	2013, 2018	IPSP^	8	54.1284	98.4615	83.8887	4.90719				SG-IPSP-SP	2018	IPSP^	6	26.83	78.29	50.1067	8.35996					SG-IPSP-SP	2013, 2018	IPSP^	8	72	303	178.375	25.3349
SG-FEM-OP	2018	FEM^	2	100	100	100	0	-	1	1	SG-FEM-OP	2018	FEM^	2	44.66	61.67	53.165	8.505	0.23512	0.2	0.206	-0.398163	SG-FEM-OP	2018	FEM^	2	37	46	41.5	4.5	0.65724	0.8	0.412
SG-FEM-SP	2018	FEM^	3	95.65	100	98.55	1.45				SG-FEM-SP	2018	FEM^	3	29.29	34.27	31.9967	1.45384					SG-FEM-SP	2018	FEM^	3	32	54	46.3333	7.17248
Asp-OP	2018	IPSP	3	0	0	0	0	-	-	-	Asp-OP	2018	IPSP	3	56.59	57.45	56.98	0.251462	-	-	-	-0.308705	Asp-OP	2018	IPSP	3	116	165	147.667	15.857	-	-	-
Asp-SP	2018	IPSP	1	0	0	0	0				Asp-SP	2018	IPSP	1	39.39	39.39	39.39	0					Asp-SP	2018	IPSP	1	141	141	141	0
Lis-OP	2018	IPSP	4	59.8837	100	82.6444	8.68837	-	-	-	Lis-OP	2018	IPSP	4	26.76	48.17	38.25	4.39387	-	-	-	-0.221176	Lis-OP	2018	IPSP	4	129	268	198.5	32.8392	-	-	-
Lis-SP	2018	IPSP	1	95.4955	95.4955	95.4955	0				Lis-SP	2018	IPSP	1	29.79	29.79	29.79	0					Lis-SP	2018	IPSP	1	140	140	140	0
Mosc mt-OP	2018	IPSP	3	0	0	0	0	-	-	-	Mosc mt-OP	2018	IPSP	3	5.19	17.19	11.06	3.46654	-	-	-	0.178119	Mosc mt-OP	2018	IPSP	3	11	33	23.6667	6.5659	-	-	-
Mosc mt-SP	2018	IPSP	1	0	0	0	0				Mosc mt-SP	2018	IPSP	1	13.03	13.03	13.03	0					Mosc mt-SP	2018	IPSP	1	55	55	55	0
Mosc wt-OP	2018	IPSP	4	72.7273	98.8889	90.0902	5.89534	-	-	-	Mosc wt-OP	2018	IPSP	4	18.25	40.18	31.0925	5.2379	-	-	-	-0.229075	Mosc wt-OP	2018	IPSP	4	94	137	108.25	9.73289	-	-	-
Mosc wt-SP	2018	IPSP	1	80.8081	80.8081	80.8081	0				Mosc wt-SP	2018	IPSP	1	23.97	23.97	23.97	0					Mosc wt-SP	2018	IPSP	1	99	99	99	0
Term-OP	2018	IPSP	4	90.5263	100	96.6896	2.12391	-	-	-	Term-OP	2018	IPSP	4	22.8	35.46	31.3925	2.93179	-	-	-	-0.377877	Term-OP	2018	IPSP	4	112	217	170.25	22.3285	-	-	-
Term-SP	2018	IPSP	1	98.8095	98.8095	98.8095	0				Term-SP	2018	IPSP	1	19.53	19.53	19.53	0					Term-SP	2018	IPSP	1	100	100	100	0
Ch ap-OP	2018	FEM	3	0	3.92	1.30667	1.30667	0.61338	0.82857	1	Ch ap-OP	2018	FEM	3	7.56	16.29	12.3633	2.55797	0.096969	0.1	0.0994	0.645188	Ch ap-OP	2018	FEM	2	56	75	65.5	9.5	0.59302	0.8	0.3994
Ch ap-SP	2018	FEM	4	0	11.11	3.115	2.68393				Ch ap-SP	2018	FEM	3	17.39	25.66	20.34	2.66526					Ch ap-SP	2018	FEM	3	52	94	76	12.49
Ch rose-OP	2018	FEM	4	68.75	97	81.8375	7.11665	0.77963	1	0.7707	Ch rose-OP	2018	FEM	4	29.51	57.46	43.065	5.9617	0.70717	0.85714	0.651	0.0685399	Ch rose-OP	2018	FEM	4	54	147	113.75	21.25	0.80935	0.62857	0.6603
Ch rose-SP	2018	FEM	4	74.29	90.72	84.1975	3.49848				Ch rose-SP	2018	FEM	3	41.92	51.24	46.0167	2.7488					Ch rose-SP	2018	FEM	3	77	138	106.333	17.6478
Sult-OP	2018	FEM	5	0	0	0	0	-	-	1	Sult-OP	2018	FEM	4	4.32	45.31	26.6325	10.6541	0.14768	0.4	0.2338	-0.775713	Sult-OP	2018	FEM	4	29	233	145.75	44.7761	0.09809	0.4	0.2326
Sult-SP	2018	FEM	5	0	0	0	0				Sult-SP*	2018	FEM	3	4.75	7.08	5.97333	0.675138					Sult-SP*	2018	FEM	3	32	45	38	3.78594
PX-OP	2018	FEM	5	66.67	96.97	83.452	5.21694	0.12895	0.22222	0.3612	PX-OP	2018	FEM	5	22.89	66.09	34.964	7.99816	0.56724	1	0.8155	-0.145063	PX-OP	2018	FEM	5	65	191	107.4	21.8211	0.54266	0.27778	0.2042
PX-SP	2018	FEM	5	50.75	90.48	67.386	7.92821				PX-SP	2018	FEM	5	24.43	40.74	29.892	2.8802					PX-SP	2018	FEM	5	91	149	122.6	9.76524
K-OP	2018	FEM	3	0	0	0	0	-	-	1	K-OP-fruit set§	2018	FEM	5	37.14	99.85	68.808	10.4192	0.39744	0.30952	0.8156	-0.178962	K-OP	2018	FEM	4	120	283	192.25	34.8745	0.0033404	0.028571	0.0294
K-SP	2018	FEM	4	0	0	0	0				K-SP-fruit set§	2018	FEM	5	24.34	76.7	56.494	9.00996					K-SP	2018	FEM	4	399	615	476	49.3457

## Sheet: Table S8
Table S8: Microsatellite profile of Sangiovese, Gamay and Nebbiolo seedlings derived from self-pollination (SP, control) and from emasculated and bagged bunches (EMS). Symbols: # = dead plant, § = this profile might indicate the lack of reduction of the female gamete in the second meiotic division.
Individual	Year	Pollination treatment	VVMD25	VVMD25	VVMD28	VVMD28	VVMD32	VVMD32	VMC1B11	VMC1B11	VVS2	VVS2	VVMD7	VVMD7	VVMD27	VVMD27	ZAG62	ZAG62	ZAG79	ZAG79	VMC4F8	VMC4F8	VVIB01	VVIB01	VVMD21	VVMD21	VVMD24	VVMD24	VVIH54	VVIH54	VVIN16	VVIN16	VVIP31	VVIP31	VVIQ52	VVIQ52	VVIV37	VVIV37
Sangiovese			242	242	235	245	253	257	167	167	130	130	239	263	177	183	193	195	243	257	111	123	289	291	243	249	207	213	166	174	151	151	191	195	78	84	160	176
Sangiovese F1	2015	SP	242	242	235	245	253	257	167	167	130	130	239	263	-	-	193	195	243	257	111	123	291	291	249	249	207	213	174	174	151	151	195	195	78	84	160	176
Sangiovese F1	2015	SP	-	-	235	245	253	253	167	167	130	130	263	263	177	177	193	193	257	257	111	111	289	289	249	249	207	213	166	174	151	151	195	195	78	84	160	176
Sangiovese F1	2015	SP	242	242	245	245	253	253	167	167	130	130	239	239	183	183	195	195	243	257	111	111	289	291	243	243	207	207	166	166	151	151	191	195	78	84	160	176
Sangiovese F1#	2015	EMS	242	242	235	245	253	257	167	167	130	130	239	263	177	183	193	195	243	257	111	123	289	291	249	249	207	207	166	166	151	151	195	195	84	84	176	176
Sangiovese F1	2015	EMS	-	-	245	245	257	257	167	167	130	130	239	263	177	177	-	-	-	-	111	111	289	289	243	243	207	213	174	174	151	151	191	195	78	84	160	160
Sangiovese F1	2016	SP	241.74	242	235.04	245.32	252.53	257	167	167	130	130	239.1	263	176.56	177	193.15	194.99	257	257	111	111	289	291	243.03	249.13	207	207	165.77	173.55	151	151	195	195	78	83.83	160	175.59
Sangiovese F1	2016	SP	241.79	242	245.43	245	252.61	257	167	167	130	130	239.1	263	176.56	177	193.31	195.13	242.5	257	123	123	289	291	243.03	243	213	213	165.74	166	151	151	195	195	83.75	84	160	175.52
Sangiovese F1	2016	EMS	242	242	245	245	253	257.17	167	167	130	130	239	262.88	182.67	183	193.2	195	-	-	111	123	-	-	249.03	249	212.85	213	166	166.05	151	151	-	-	78	83.72	160	176
Gamay			240	240	219	247	241	271	167	185	130	134	239	249	179	187	193	203	243	245	111	113	289	299	249	249	207	215	150	168	151	159	175	179	84	84	152	162
Gamay F1	2015	SP	240	240	219	219	241	241	185	185	130	134	249	249	187	187	203	203	245	245	113	113	299	299	249	249	207	207	168	168	151	151	175	179	84	84	162	162
Gamay F1	2015	SP	240	240	247	247	271	271	167	167	130	130	249	249	179	187	203	203	243	245	111	113	289	289	249	249	207	215	150	168	151	151	175	179	84	84	152	162
Gamay F1	2015	SP	240	240	247	247	241	271	167	167	130	134	239	249	179	179	193	203	243	243	111	111	289	299	249	249	207	215	150	168	159	159	175	175	84	84	162	162
Gamay F1	2015	SP	-	-	219	247	271	271	167	185	130	130	239	249	179	179	-	-	-	-	111	111	299	299	249	249	207	207	150	168	151	151	175	175	84	84	152	162
Gamay F1#,§	2015	EMS	240	240	247	247	271	271	167	167	134	134	249	249	179	179	203	203	243	243	113	113	299	299	249	249	215	215	150	150	151	151	179	179	84	84	162	162
Gamay F1	2013	EMS	240	240	219	247	241	271	167	185	130	134	249	249	179	187	193	203	243	245	111	113	289	299	249	249	207	215	150	168	151	151	179	179	84	84	162	162
Gamay F1	2013	EMS	240	240	219	247	241	271	167	185	130	134	239	249	179	187	193	203	243	245	111	111	289	289	249	249	207	215	150	168	151	151	175	175	84	84	152	162
Gamay F1	2013	EMS	240	240	219	247	241	241	185	185	130	134	249	249	179	187	203	203	243	245	113	113	299	299	249	249	207	215	168	168	151	159	175	179	84	84	152	152
Nebbiolo			240	242	237	269	241	261	169	185	154	154	247	249	183	187	193	199	243	251	119	125	291	299	249	249	207	211	166	180	151	157	179	195	78	84	158	160
Nebbiolo F1	2013	EMS	240	240	237	269	241	241	169	169	154	154	247	249	187	187	193	199	251	251	119	119	-	-	249	249	211	211	166	180	157	157	-	-	84	84	158	160

## Sheet: Table S9
Table S9: Full list of Corinto Nero offspring analyzed for ploidy level and microsatellite genotyping. The ploidy level of each seedling was assessed by flow cytometry and was recorded as an index relative to diploid (2C) Corinto Nero, Sangiovese and Cabernet Sauvignon. All plants were genotyped at ten unlinked microsatellite loci, while additional five markers were analyzed only in dubious cases…
Individual	Ploidy (C)	Microsatellites															Genotype group (according to Royo et al. 2016)
		VMC2H4	VMC5G8	VVIQ52	VVMD5	VVMD7	VVMD24	VVMD27	VVMD28	VVMD32	VVS2	VMC1E8	VMC3D12	VMC7F2	VrZAG67	VVMD21
Corinto Nero control	2C	217/217	308/308	78/84	225/236	239/262	207/213	177/183	236/246	253/257	130/130
Sangiovese control	2C	217/217	308/308	78/84	225/236	239/262	207/213	177/183	236/246	253/257	130/130	208/222	206/206	201/201	129/152	243/249
Cabernet Sauvignon control	2C	215/223	312/320	78/84	231/240	239/239	207/216	173/187	236/238	241/241	136/148
Corinto Nero seedling 1	2C (?)	217/227	308/312	78/84	225/236	233/239/262	207/213/216	177/183	236/246	253/257/265	130/130	208/218/222	206/206	199/201	129/136/152	243/249	2
Corinto Nero seedling 3	2C	209/217	308/310	84/84	225/246	239/239	211/213	177/192	236/246	253/263	130/140						3
Corinto Nero seedling 24	2C	217/227	302/308	84/84	225/225	253/262	207/209	177/177	236/260	253/273	130/140						3
Corinto Nero seedling 25	2C	211/217	308/310	78/78	225/225	239/249	207/211	177/183	246/270	253/257	130/136						3
Corinto Nero seedling 34	2C	217/217	308/308	78/84	225/236	239/262	207/213	177/183	236/246	253/257	130/130						1
Corinto Nero seedling 38	2C	209/217	302/308	78/80	225/236	249/262	207/207	177/187	246/262	257/273	130/130						3
Corinto Nero seedling 46	2C	201/217	308/312	78/82	225/225	239/247	213/216	179/183	236/248	253/257	130/140						3
Corinto Nero seedling 67	2C	217/217	308/308	78/84	225/236	239/262	207/213	177/183	236/246	253/257	130/130						1
Corinto Nero seedling 9	3C	201/217	302/308	78/84	225/236	239/262	207/213	177/183	236/246	253/257	130/140	208/222	200/206	201/205	129/150/152	243/249/255	2
Corinto Nero seedling 13	3C	217/217	308/308	78/84	225/227/236	239/262	207/213	177/183	236/238/246	253/257	130/152						2
Corinto Nero seedling 14	3C	217/227	308/316	78/84	225/236	239/249/262	207/213/216	177/183/192	236/246/262	253/257/273	130/130						2
Corinto Nero seedling 15	3C	203/217	308/312	78/84	225/236/238	239/249/262	207/213/216	177/179/183	236/246/248	253/257/273	130/134						2
Corinto Nero seedling 19	3C	217/227	302/308	78/84	225/231/236	239/262	207/213/216	177/183	236/246/260	253/257/273	130/130						2
Corinto Nero seedling 27	3C	217/219	302/308	78/84	225/236	239/262	207/213	177/183/192	236/246/260	241/253/257	130/152						2
Corinto Nero seedling 33	3C	201/217	308/312	78/84	225/231/236	239/257/262	207/213/216	177/183/187	236/246/250	251/253/257	130/148						2
Corinto Nero seedling 37	3C	209/217	302/308	78/80/84	225/236	239/253/262	207/213	177/183/187	236/246	253/257	130/132						2
Corinto Nero seedling 40	3C	217/217	302/308	78/84	225/236/240	239/249/262	207/213	177/183	236/246	253/257	130/140						2
Corinto Nero seedling 47	3C	217/217	308/308	78/84	225/236	239/262	207/213	177/183	236/246	253/257	130/130	208/222	206/206	201/201	129/152	243/249	1
Corinto Nero seedling 58	3C	217/217	308/316	78/84	225/231/236	239/247/262	207/213	177/183	236/246	253/257	130/152						2
Corinto Nero seedling 59	3C	217/217	308/316	78/84	225/236	239/262	207/213	177/183	236/246/260	253/257	130/132	208/222/230	206/222	201/201	129/136/152	243/249	2
Corinto Nero seedling 62	3C	217/217	302/308	78/84	225/236/240	239/249/262	207/213	177/179/183	236/246	253/257	130/148						2
Corinto Nero seedling 65	3C	217/227	302/308	78/82/84	225/236	239/247/262	207/213/216	177/183	236/246	251/253/257	130/140						2
Corinto Nero seedling 2	4C	217/217	308/308	78/84	225/236	239/262	207/213	177/183	236/246	253/257	130/130						1
Corinto Nero seedling 4	4C	217/217	308/308	78/84	225/236	239/262	207/213	177/183	236/246	253/257	130/130						1
Corinto Nero seedling 5	4C	217/217	308/308	78/84	225/236	239/262	207/213	177/183	236/246	253/257	130/130						1
Corinto Nero seedling 6	4C	217/217	308/308	78/84	225/236	239/262	207/213	177/183	236/246	253/257	130/130						1
Corinto Nero seedling 7	4C	217/217	308/308	78/84	225/236	239/262	207/213	177/183	236/246	253/257	130/130						1
Corinto Nero seedling 8	4C	217/217	308/308	78/84	225/236	239/262	207/213	177/183	236/246	253/257	130/130						1
Corinto Nero seedling 10	4C	217/217	308/308	78/84	225/236	239/262	207/213	177/183	236/246	253/257	130/130						1
Corinto Nero seedling 11	4C	217/217	308/308	78/84	225/236	239/262	207/213	177/183	236/246	253/257	130/130						1
Corinto Nero seedling 12	4C	217/217	308/308	78/84	225/236	239/262	207/213	177/183	236/246	253/257	130/130						1
Corinto Nero seedling 16	4C	217/217	308/308	78/84	225/236	239/262	207/213	177/183	236/246	253/257	130/130						1
Corinto Nero seedling 17	4C	217/217	308/308	78/84	225/236	239/262	207/213	177/183	236/246	253/257	130/130						1
Corinto Nero seedling 18	4C	217/217	308/308	78/84	225/236	239/262	207/213	177/183	236/246	253/257	130/130						1
Corinto Nero seedling 20	4C	217/217	308/308	78/84	225/236	239/262	207/213	177/183	236/246	253/257	130/130						1
Corinto Nero seedling 21	4C	217/217	308/308	78/84	225/236	239/262	207/213	177/183	236/246	253/257	130/130						1
Corinto Nero seedling 22	4C	217/217	308/308	78/84	225/236	239/262	207/213	177/183	236/246	253/257	130/130						1
Corinto Nero seedling 23	4C	217/217	308/308	78/84	225/236	239/262	207/213	177/183	236/246	253/257	130/130						1
Corinto Nero seedling 28	4C	217/217	308/308	78/84	225/236	239/262	207/213	177/183	236/246	253/257	130/130						1
Corinto Nero seedling 29	4C	217/217	308/308	78/84	225/236	239/262	207/213	177/183	236/246	253/257	130/130						1
Corinto Nero seedling 31	4C	217/217	308/308	78/84	225/236	239/262	207/213	177/183	236/246	253/257	130/130						1
Corinto Nero seedling 32	4C	217/217	308/308	78/84	225/236	239/262	207/213	177/183	236/246	253/257	130/130						1
Corinto Nero seedling 35	4C	217/217	308/308	78/84	225/236	239/262	207/213	177/183	236/246	253/257	130/130						1
Corinto Nero seedling 36	4C	217/217	308/308	78/84	225/236	239/262	207/213	177/183	236/246	253/257	130/130						1
Corinto Nero seedling 39	4C	217/217	308/308	78/84	225/236	239/262	207/213	177/183	236/246	253/257	130/130						1
Corinto Nero seedling 41	4C	217/217	308/308	78/84	225/236	239/262	207/213	177/183	236/246	253/257	130/130						1
Corinto Nero seedling 42	4C	217/217	308/308	78/84	225/236	239/262	207/213	177/183	236/246	253/257	130/130						1
Corinto Nero seedling 43	4C	217/217	308/308	78/84	225/236	239/262	207/213	177/183	236/246	253/257	130/130						1
Corinto Nero seedling 44	4C	217/217	308/308	78/84	225/236	239/262	207/213	177/183	236/246	253/257	130/130						1
Corinto Nero seedling 45	4C	217/217	308/308	78/84	225/236	239/262	207/213	177/183	236/246	253/257	130/130						1
Corinto Nero seedling 48	4C	217/217	308/308	78/84	225/236	239/262	207/213	177/183	236/246	253/257	130/130						1
Corinto Nero seedling 49	4C	217/217	308/308	78/84	225/236	239/262	207/213	177/183	236/246	253/257	130/130						1
Corinto Nero seedling 50	4C	217/217	308/308	78/84	225/236	239/262	207/213	177/183	236/246	253/257	130/130						1
Corinto Nero seedling 51	4C	217/217	308/308	78/84	225/236	239/262	207/213	177/183	236/246	253/257	130/130						1
Corinto Nero seedling 52	4C	217/217	308/308	78/84	225/236	239/262	207/213	177/183	236/246	253/257	130/130						1
Corinto Nero seedling 53	4C	217/217	308/308	78/84	225/236	239/262	207/213	177/183	236/246	253/257	130/130						1
Corinto Nero seedling 54	4C	217/217	308/308	78/84	225/236	239/262	207/213	177/183	236/246	253/257	130/130						1
Corinto Nero seedling 55	4C	217/217	308/308	78/84	225/236	239/262	207/213	177/183	236/246	253/257	130/130						1
Corinto Nero seedling 56	4C	217/217	308/308	78/84	225/236	239/262	207/213	177/183	236/246	253/257	130/130						1
Corinto Nero seedling 57	4C	217/217	308/308	78/84	225/236	239/262	207/213	177/183	236/246	253/257	130/130						1
Corinto Nero seedling 60	4C	217/217	308/308	78/84	225/236	239/262	207/213	177/183	236/246	253/257	130/130						1
Corinto Nero seedling 61	4C	217/217	308/308	78/84	225/236	239/262	207/213	177/183	236/246	253/257	130/130						1
Corinto Nero seedling 64	4C	217/217	308/308	78/84	225/236	239/262	207/213	177/183	236/246	253/257	130/130						1
Corinto Nero seedling 66	4C	217/217	308/308	78/84	225/236	239/262	207/213	177/183	236/246	253/257	130/130						1
Corinto Nero seedling 26	6C	217/217	308/308	78/84	225/236	239/262	207/213	177/183	236/246	253/257	130/130						1
Corinto Nero seedling 30	6C	217/217	308/308	78/84	225/236	239/262	207/213	177/183	236/246	253/257	130/130						1
Corinto Nero seedling 63	6C	217/217	308/308	78/84	225/236	239/262	207/213	177/183	236/246	253/257	130/130						1

## Sheet: Table S10
Table S10: Single nucleotide polymorphisms and insertions/deletions (with respect to the PN40024 reference genome) identified in the five amplicons containing the RNA-Seq SNPs that distinguish Sangiovese and Corinto Nero (in boldface). For each polymorphism the gene prediction, the reference and alternative allele, the position in the PN40024 sequence and in the gene coding sequence, the effect p…
Gene ID	Ref allele	Alt allele	Position	CDS position	Consequence	Impact	Exon	Intron	Amino acids	Protein position	Clone with variation respect to the reference sequence		Clone with insertion	Discrimination between clones	Primers (5'-3')		GenBank accession numbers for the amplicon sequences
											Heterozygosis	Homozygosis			Forward	Reverse	Sangiovese	Corinto Nero
VIT_02s0025g03330	A	G	2837618	821	missense_variant	MODERATE	7/19		Y/C	274	SG			√	CAATTGCCATCGGAATGTTG	TTTGGCAAAAACCTGTAGCAAA	MW464209	MW464210
VIT_02s0025g03330	A	G	2837621	824	missense_variant	MODERATE	7/19		H/R	275		Lis, Asp, Ch ap		√
VIT_02s0025g03330	C	T	2837634	837	synonymous_variant	LOW	7/19		G	279		Ch ap		√
VIT_02s0025g03330	C	T	2837753	-	intron_variant	MODIFIER		7/18	-	-		Ch ap		√
VIT_02s0025g03330	C	T	2837756	-	intron_variant	MODIFIER		7/18	-	-		Ch ap		√
VIT_02s0025g03330	G	A	2837790	-	intron_variant	MODIFIER		7/18	-	-		Lis, Asp
VIT_02s0025g03330	C	T	2837824	-	intron_variant	MODIFIER		7/18	-	-		Ch ap		√
VIT_02s0025g03330	T	C	2837862	945	synonymous_variant	LOW	8/19		T	315		Ch ap		√
VIT_02s0025g03330	C	G	2837904	987	synonymous_variant	LOW	8/19		V	329		Ch ap		√
VIT_02s0025g03330	A	AG	2838061	-	intron_variant	MODIFIER		8/18	-	-			Lis, Asp
VIT_02s0025g03330	G	GCTT	2838063	-	intron_variant	MODIFIER		8/18	-	-			Lis, Asp
VIT_02s0025g03330	A	G	2838154	-	intron_variant	MODIFIER		8/18	-	-		Ch ap		√
VIT_02s0025g03330	T	C	2838173	-	intron_variant	MODIFIER		8/18	-	-		Ch ap		√
VIT_02s0025g03330	C	A	2838174	-	intron_variant	MODIFIER		8/18	-	-		Ch ap		√
VIT_02s0025g03330	C	T	2838201	-	intron_variant	MODIFIER		8/18	-	-			Ch ap	√
VIT_02s0025g03330	T	G	2838243	-	intron_variant	MODIFIER		8/18	-	-		Lis, Asp
VIT_02s0025g03330	T	C	2838315	-	intron_variant	MODIFIER		8/18	-	-		Ch ap		√
VIT_06s0004g03800	G	A	4776454	4028	missense_variant	MODERATE	1/2		G/E	1343	Ch ap			√
VIT_06s0004g03800	C	T	4776574	4148	missense_variant	MODERATE	1/2		T/M	1383	CN			√	AGCTTACCATGGTGCTGGG	GCAAGCATGGTACAACCCAA	MW464211	MW464212
VIT_06s0004g03800	T	A	4776697	-	intron_variant	MODIFIER		1/1	-	-	Ch ap			√
VIT_06s0004g03800	GA	GAAA	4776805	-	intron_variant	MODIFIER		1/1	-	-			K
VIT_11s0016g03590	C	T	2939636	-	intron_variant	MODIFIER	-	13/14	-	-	Lis, Asp
VIT_11s0016g03590	C	T	2939671	-	intron_variant	MODIFIER	-	13/14	-	-	Lis, Asp
VIT_11s0016g03590	A	G	2939674	-	intron_variant	MODIFIER	-	13/14	-	-	Lis, Asp
VIT_11s0016g03590	C	T	2939682	-	intron_variant	MODIFIER	-	13/14	-	-	Lis, Asp
VIT_11s0016g03590	G	T	2939798	-	intron_variant	MODIFIER	-	13/14	-	-	Lis, Asp, Dast, Sult
VIT_11s0016g03590	A	C	2939813	-	intron_variant	MODIFIER	-	13/14	-	-	Lis, Asp, Dast, Sult
VIT_11s0016g03590	G	C	2939897	3224	missense_variant	MODERATE	14/15	-	S/T	1075	Lis, Asp, Dast, Sult
VIT_11s0016g03590	C	T	2939919	3246	synonymous_variant	LOW	14/15	-	S	1082	Lis, Asp, Dast, Sult
VIT_11s0016g03590	A	G	2940013	3340	missense_variant	MODERATE	14/15	-	I/V	1114	CN			√	AACAATCCCGCTCGTAAGCC	ACTTGCAAACGTCCTTCTATCCA	MW464213	MW464214
VIT_11s0016g03590	G	A	2940125	-	splice_region_variant,intron_variant	LOW	-	14/14	-	-	Lis, Asp, Dast, Sult
VIT_11s0016g03590	G	A	2940160	-	intron_variant	MODIFIER	-	14/14	-	-	Lis, Asp, Dast, Sult
VIT_11s0016g03590	T	A	2940180	-	intron_variant	MODIFIER	-	14/14	-	-	Lis, Asp
VIT_11s0016g05820	G	A	5363589	949	missense_variant	MODERATE	6/6		V/M	317	CN	Ch ap		√	ACGGTCCCAGATGCTTCTAA	GCCAAGTACTGCACTCCACA	MW464215	MW464216
VIT_11s0016g05820	C	T	5363594	954	synonymous_variant	LOW	6/6		D	318		Ch ap		√
VIT_11s0016g05820	G	A	5363626	986	missense_variant	MODERATE	6/6		R/Q	329	SG, CN, TN	Term, Ter rosa
VIT_11s0016g05820	T	C	5363732	1092	synonymous_variant	LOW	6/6		S	364	SG, CN, TN, PX, CB, K	Term, Ter rosa, Ch ap, Dast, Sult		√
VIT_11s0016g05820	T	G	5363816	1176	synonymous_variant	LOW	6/6		S	392		Ch ap		√
VIT_11s0016g05820	T	C	5363903	1263	synonymous_variant	LOW	6/6		S	421		Ch ap		√
VIT_14s0083g00910	A	C	23113856	-	intron_variant	MODIFIER		9/9	-	-	Mosc wt, Mosc mt, Lis, Asp, Ch rosé, PX, CB	Term, Ter rosa, Dast, Sult, K		√
VIT_14s0083g00910	A	G	23113912	-	intron_variant	MODIFIER		9/9	-	-		Ch ap		√
VIT_14s0083g00910	A	G	23113915	-	intron_variant	MODIFIER		9/9	-	-	Lis, Asp, Ch rosé, PX, CB			√
VIT_14s0083g00910	G	T	23113998	-	intron_variant	MODIFIER		9/9	-	-		Ch ap		√
VIT_14s0083g00910	T	A	23114014	-	intron_variant	MODIFIER		9/9	-	-		Ch ap		√
VIT_14s0083g00910	T	A	23114032	-	intron_variant	MODIFIER		9/9	-	-	Dast, Sult
VIT_14s0083g00910	T	C	23114033	-	intron_variant	MODIFIER		9/9	-	-		Ch ap		√
VIT_14s0083g00910	G	A	23114034	-	intron_variant	MODIFIER		9/9	-	-		Ch ap		√
VIT_14s0083g00910	A	G	23114044	-	intron_variant	MODIFIER		9/9	-	-		Ch ap		√
VIT_14s0083g00910	C	T	23114081	-	splice_region_variant,intron_variant	LOW		9/9	-	-	Lis, Asp, Ch rosé, Dast, Sult, PX, CB	Term, Ter rosa		√
VIT_14s0083g00910	C	T	23114120	1606	missense_variant	MODERATE	10/10		R/C	536	SG			√	TCAGAGAGACTGCCCAACCA	TTTCTATCCAAGCGGGGCAA	MW464217	MW464218
VIT_14s0083g00910	T	A	23114233	1719	synonymous_variant	LOW	10/10		S	573	Lis, Asp, Ch rosé, PX, CB			√
VIT_14s0083g00910	C	T	23114310	1796	missense_variant	MODERATE	10/10		P/L	599	Mosc wt, Mosc mt, Lis, Asp, Ch rosé, PX, CB	Term, Ter rosa, Ch ap, Dast, Sult, K		√
VIT_14s0083g00910	A	G	23114320	1806	synonymous_variant	LOW	10/10		Q	602		Ch ap		√

[truncated: 1 more sheets: Table S11]
